# Supplementary material for: Interactions between genetics and environment shape Camelina seed oil composition
Source: BMC Plant Biol. 2020 Sep 14;20:423. doi: 10.1186/s12870-020-02641-8 (PMC7490867; doi:10.1186/s12870-020-02641-8)
Supplement: Supplementary file 9 — Additional file 9: Table S1. Camelina collections, including locality information, accession averages of relative seed fatty acid abundances, bioclimatic variables, and seed morphology metrics. Collector initials, JRB = Jordan R. Brock, AAD = Ali A. Dӧnmez, Ames = USDA GRIN germplasm collection. Population ID: Defined as the population in which each accession shows majority of similarity to according to ADMIXTURE results at K = 3. N/A = Data not available, N.D. = Not detected. [file 12870_2020_2641_MOESM9_ESM.xlsx]

## Sheet: Sheet1
Table S1. Camelina collections, including locality information, accession averages of relative seed fatty acid abundances, bioclimatic variables, and seed morphology metrics. Collector initials, JRB = Jordan R. Brock, AAD = Ali A. Dӧnmez, Ames = USDA GRIN germplasm collection. Population ID: Defined as the population in which each accession shows majority of similarity to according to Admixture r…
Collector	Accession	Species	Country		Latitude		Longitude	Elevation (m)	Date Collected	Voucher	Barcode sequence	Population ID	Ploidy	16:0	16:1	18:0	18:1	18:2	18:3	20:0	20:1	20:2	20:3	22:0	22:1	Oil	Total S	Total U	S/U	Weighted MP	Annual Mean Temp	Mean Diurnal Range	Isothermality	Temperature seasonality	Max Temp Warmest Month	Min Temp Coldest Month	Temp Annual Range	Mean Temp Wettest Quarter	Mean Temp Driest Quarter	Mean Temp Warmest Quarter	Mean Temp Coldest Quarter	Annual Precipitation	Precipitation of Wettest Month	Precipitation of Driest Month	Precipitation Seasonality	Precipitation of Wettest Quarter	Precipitation of Driest Quarter	Precipitation of Warmest Quarter	Precipitation of Coldest Quarter
JRB	29	C. rumelica	Turkey	N	39°44.551'	E	31°29.242'	750	2013-06-19	MO6857046	N/A	N/A	Tetraploida	0.0782391	0.00195779	0.0286678	0.143792	0.18164	0.32753	0.0160782	0.178799	0.0158055	0.0113918	0.0021058	0.0136403	0.345754	0.125091	0.874557	0.143034	9.97973	121	105	33	7393	291	-20	311	112	211	213	24	405	51	12	36	132	46	69	128
JRB	30	C. hispida	Turkey	N	39°44.551'	E	31°29.242'	750	2013-06-19	ARIZ423611	N/A	N/A	Diploida	0.072316	0.000722562	0.0259658	0.139882	0.191489	0.37495	0.0143895	0.141702	0.0163759	0.0107688	0.00319984	0.00823871	0.345551	0.115871	0.884129	0.131059	7.71604	121	105	33	7393	291	-20	311	112	211	213	24	405	51	12	36	132	46	69	128
JRB	35	C. hispida	Turkey	N	40°02.657'	E	31°22.661'	724	2013-06-19	ARIZ423632	N/A	N/A	-	0.0688261	0.00150585	0.0255768	0.121609	0.177877	0.382263	0.0183796	0.160101	0.0128396	0.0101678	0.00364452	0.0171684	0.329532	0.116427	0.883532	0.131801	8.42943	120	107	34	7273	288	-21	309	23	208	210	23	451	56	15	34	147	55	78	147
JRB	38	C. hispida	Turkey	N	40°05.950'	E	31°04.806'	726	2013-06-19	ARIZ423637	N/A	N/A	-	0.0545505	0.000648117	0.0213121	0.120456	0.171383	0.395824	0.0171193	0.159357	0.0206059	0.0176949	0.00327712	0.0177712	0.353801	0.096259	0.903741	0.106517	6.40566	115	108	35	7120	280	-25	305	21	201	203	21	473	59	16	33	153	59	82	153
JRB	60	C. laxa	Armenia	N	40°07.333'	E	44°41.695'	1351	2013-06-27	ARIZ431635	N/A	N/A	Diploida	0.0743837	0.00142603	0.0347234	0.160304	0.166056	0.350764	0.0176669	0.140004	0.0105451	0.0073135	0.00257824	0.00720155	0.305309	0.129352	0.843614	0.1531	9.54091	93	119	32	8748	288	-83	371	134	-24	201	-24	364	65	17	45	155	56	94	56
JRB	63	C. laxa	Armenia	N	40°05.150'	E	44°38.085'	1096	2013-06-27	ARIZ431643	N/A	N/A	Diploida	0.0821477	0.00235244	0.0352869	0.195502	0.193187	0.315676	0.0164518	0.132275	0.00903406	0.00675753	0.00349577	0.00783426	0.28671	0.137382	0.862618	0.159283	10.6301	109	123	31	9272	314	-77	391	155	220	223	-16	321	57	15	44	133	49	70	57
JRB	66	C. microcarpa	Armenia	N	40°16.920'	E	44°11.513'	1075	2013-06-28	N/A	TTGCAGT	Caucasus	-	0.0583857	0.00153458	0.0196674	0.128653	0.15553	0.407434	0.0135336	0.143616	0.0176929	0.0178857	0.00315991	0.032908	0.310996	0.0947465	0.905253	0.104665	6.49703	106	124	31	9404	310	-86	396	154	218	221	-22	339	60	17	42	139	56	79	60
JRB	69	C. microcarpa	Armenia	N	40°20.196'	E	43°51.091'	1387	2013-06-28	ARIZ431641	GCAT	Caucasus	Hexaploida	0.0640673	0.00159487	0.0232149	0.135589	0.160904	0.381553	0.0156467	0.153502	0.017573	0.0157836	0.00334548	0.0272256	0.342457	0.106274	0.893726	0.118914	7.77324	78	123	30	9548	281	-122	403	124	-52	193	-52	399	70	20	44	169	65	110	65
JRB	71	C. microcarpa	Armenia	N	40°22.259'	E	43°37.087'	1293	2013-06-28	ARIZ431630	GGTGCAATA	Caucasus	Hexaploida	-	-	-	-	-	-	-	-	-	-	-	-	-	-	-	-	-	-	-	-	-	-	-	-	-	-	-	-	-	-	-	-	-	-	-	-
JRB	75	C. microcarpa	Armenia	N	39°49.482'	E	44°43.654'	832	2013-06-29	N/A	ACTGGT	Caucasus	-	-	-	-	-	-	-	-	-	-	-	-	-	-	-	-	-	-	-	-	-	-	-	-	-	-	-	-	-	-	-	-	-	-	-	-	-
JRB	79	C. microcarpa	Armenia	N	39°57.389'	E	44°41.154'	1184	2013-06-29	ARIZ431664	GCTGGAGT	Caucasus	-	0.0575119	0.00148557	0.02687	0.117483	0.203769	0.359939	0.0225102	0.142365	0.0188939	0.0135087	0.00428228	0.0313817	0.34579	0.111174	0.888826	0.125082	7.91893	108	123	31	9278	314	-78	392	153	220	222	-17	308	55	14	45	129	46	67	54
JRB	80	C. microcarpa	Armenia	N	39°57.389'	E	44°41.154'	1184	2013-06-29	N/A	ACGTAT	Caucasus	-	0.0685263	0.00200967	0.0254462	0.159887	0.17461	0.346335	0.0171712	0.149852	0.0130605	0.0109478	0.0037325	0.0284215	0.323635	0.114876	0.885124	0.129788	9.27927	108	123	31	9278	314	-78	392	153	220	222	-17	308	55	14	45	129	46	67	54
JRB	82	C. microcarpa	Armenia	N	40°10.424'	E	44°35.208'	1262	2013-06-30	N/A	TGAACGA	Caucasus	-	0.0698376	0.00191863	0.026519	0.163696	0.189811	0.345183	0.0170553	0.141552	0.0133838	0.0104912	0.00369401	0.0248171	0.313452	0.117106	0.882894	0.132657	9.3933	99	120	31	8968	297	-81	378	142	-22	209	-22	351	63	18	44	148	57	86	57
JRB	85	C. rumelica	Armenia	N	40°08.742'	E	44°36.476'	1261	2013-06-30	N/A	N/A	N/A	-	0.0717672	0.00178174	0.0256937	0.144438	0.162764	0.347267	0.0153758	0.179756	0.0180956	0.0150625	0.00324488	0.0147533	0.354085	0.116082	0.883918	0.131329	9.11891	100	121	31	9025	300	-81	381	143	-21	212	-21	347	62	18	45	146	57	83	57
JRB	86	C. microcarpa	Armenia	N	40°08.742'	E	44°36.476'	1261	2013-06-30	N/A	GATGT	Caucasus	-	-	-	-	-	-	-	-	-	-	-	-	-	-	-	-	-	-	-	-	-	-	-	-	-	-	-	-	-	-	-	-	-	-	-	-	-
JRB	95	C. microcarpa	Armenia	N	39°45.203'	E	45°32.514'	1592	2013-07-01	N/A	CCAATGTAA	Caucasus	-	-	-	-	-	-	-	-	-	-	-	-	-	-	-	-	-	-	-	-	-	-	-	-	-	-	-	-	-	-	-	-	-	-	-	-	-
JRB	99	C. microcarpa	Armenia	N	39°32.915'	E	46°02.013'	1781	2013-07-02	ARIZ431614	GCGAT	Caucasus	Hexaploida	0.0540177	0.000363235	0.023807	0.122703	0.167216	0.390133	0.0172468	0.156307	0.0185822	0.016165	0.00355818	0.0299007	0.359013	0.0986298	0.90137	0.109424	7.14592	78	108	31	8208	258	-84	342	114	-30	179	-30	535	88	22	45	226	79	136	79
JRB	101	C. microcarpa	Armenia	N	39°31.012'	E	46°03.160'	1702	2013-07-02	MO6857048	TCGTGAGT	Caucasus	Hexaploida	0.0647376	0.0017802	0.023465	0.115805	0.183241	0.373214	0.0191717	0.148225	0.0195992	0.0154759	0.00458882	0.0306962	0.296693	0.111963	0.888037	0.126104	7.85762	83	108	31	8277	264	-80	344	119	-26	185	-26	538	88	23	45	227	81	135	81
JRB	109	C. microcarpa	Armenia	N	39°48.629'	E	45°17.842'	1220	2013-07-03	ARIZ431611	AATCGTATT	Caucasus	-	0.060315	0.00164175	0.0247357	0.128086	0.19235	0.331543	0.020074	0.166832	0.0185039	0.0123971	0.00447211	0.0390492	0.301136	0.109597	0.890403	0.123092	9.19918	104	116	31	8914	301	-73	374	145	-16	213	-16	359	62	17	46	154	56	88	56
JRB	110	C. rumelica	Armenia	N	39°48.629'	E	45°17.842'	1220	2013-07-03	N/A	N/A	N/A	-	0.0689568	0.00181993	0.0233037	0.159595	0.157518	0.346962	0.0133927	0.18328	0.0158505	0.0133316	0.00265253	0.0133367	0.365077	0.108306	0.891694	0.121466	8.99816	104	116	31	8914	301	-73	374	145	-16	213	-16	359	62	17	46	154	56	88	56
JRB	120	C. microcarpa	Armenia	N	40°35.674'	E	45°06.054'	1869	2013-07-04	ARIZ431602	TCTGA	Insf. Data	-	0.0559765	0.000695612	0.0219764	0.0951903	0.153777	0.418043	0.0166436	0.157901	0.020389	0.0217893	0.00356523	0.0340524	0.327702	0.0981618	0.901838	0.108848	6.34904	46	111	34	7365	215	-105	320	72	-49	137	-49	566	96	21	47	239	67	138	67
JRB	125	C. microcarpa	Armenia	N	40°22.962'	E	45°29.516'	1880	2013-07-04	ARIZ431600	AACAATAGT	Caucasus	-	0.063134	0.000365631	0.0241069	0.131639	0.178207	0.344188	0.014813	0.147909	0.0169854	0.0137213	0.00214055	0.0260574	0.307069	0.104195	0.859073	0.121607	7.79852	60	109	33	7585	231	-93	324	89	-39	154	-39	544	91	20	45	228	67	170	67
JRB	127	C. microcarpa	Georgia	N	41°41.110'	E	44°47.687'	539	2013-07-07	N/A	TTAGCTTA	Caucasus	-	-	-	-	-	-	-	-	-	-	-	-	-	-	-	-	-	-	-	-	-	-	-	-	-	-	-	-	-	-	-	-	-	-	-	-	-
JRB	131	C. microcarpa	Georgia	N	42°00.459'	E	44°07.667'	615	2013-07-08	N/A	CAGTGGT	Caucasus	-	-	-	-	-	-	-	-	-	-	-	-	-	-	-	-	-	-	-	-	-	-	-	-	-	-	-	-	-	-	-	-	-	-	-	-	-
JRB	134	C. microcarpa	Georgia	N	41°44.819'	E	43°12.431'	870	2013-07-09	ARIZ423623	GAGACGT	Caucasus	-	-	-	-	-	-	-	-	-	-	-	-	-	-	-	-	-	-	-	-	-	-	-	-	-	-	-	-	-	-	-	-	-	-	-	-	-
JRB	135	C. microcarpa	Georgia	N	41°40.972'	E	43°04.252'	930	2013-07-09	ARIZ423624	ATCGAT	Caucasus	-	0.0473966	0.000624993	0.0243988	0.139967	0.167814	0.428961	0.0128974	0.122297	0.0160512	0.0171905	0.00318041	0.0192208	0.316535	0.0878732	0.912127	0.096339	5.04868	82	112	33	7852	252	-83	335	122	-12	178	-24	692	91	39	25	232	125	199	143
JRB	137	C. laxa	Georgia	N	41°26.879'	E	43°18.425'	1152	2013-07-09	MO6857047	N/A	N/A	Diploida	0.0653167	0.00116766	0.028739	0.172974	0.154458	0.397626	0.0150791	0.132365	0.0115067	0.010508	0.00296314	0.00729759	0.35697	0.112098	0.887902	0.126253	7.76647	71	117	33	8181	249	-103	352	112	-28	170	-40	568	86	28	38	223	88	184	91
JRB	138	C. microcarpa	Georgia	N	41°26.879'	E	43°18.425'	1152	2013-07-09	N/A	TGCCAT	Caucasus	-	0.0548695	0.000731648	0.0256459	0.145241	0.173359	0.366241	0.0193641	0.14535	0.018461	0.0148033	0.00419972	0.031735	0.362145	0.104079	0.895921	0.11617	7.91207	71	117	33	8181	249	-103	352	112	-28	170	-40	568	86	28	38	223	88	184	91
JRB	140	C. microcarpa	Georgia	N	41°41.044'	E	44°24.712'	1231	2013-07-09	ARIZ423621	GCTCGA	Caucasus	Hexaploida	0.0626634	0.00145293	0.0219271	0.129583	0.18532	0.36289	0.017994	0.149464	0.0193591	0.014065	0.00434477	0.0309356	0.300852	0.106929	0.893071	0.119741	7.91037	72	112	35	7367	237	-82	319	145	-24	164	-24	755	117	28	43	305	98	255	98
JRB	144	C. microcarpa	Georgia	N	41°26.884'	E	45°22.571'	717	2013-07-10	N/A	TTCAGT	Caucasus	-	0.0687163	0.00229968	0.023793	0.113464	0.162039	0.383112	0.0204604	0.149019	0.018553	0.017634	0.00441604	0.036493	0.271991	0.117386	0.882614	0.132999	8.31134	122	106	31	8080	298	-35	333	163	18	224	18	576	91	21	44	237	74	189	74
JRB	148	C. hispida	Turkey	N	39°11.952'	E	30°42.695'	1318	2014-07-01	ARIZ423557	N/A	N/A	-	0.061541	0.00143145	0.0255587	0.147799	0.183751	0.391203	0.0124319	0.13404	0.0162276	0.0130092	0.00260252	0.010406	0.330917	0.102134	0.897866	0.113757	6.56025	107	122	36	7545	291	-47	338	100	198	201	6	401	54	10	40	136	41	58	133
JRB	149	C. rumelica	Turkey	N	39°11.952'	E	30°42.695'	1318	2014-07-01	ARIZ423562	N/A	N/A	-	0.075104	0.00200595	0.0228553	0.121617	0.136207	0.37744	0.0136049	0.19075	0.0201125	0.0220316	0.00273235	0.0155387	0.361359	0.114297	0.885703	0.129047	8.35971	107	122	36	7545	291	-47	338	100	198	201	6	401	54	10	40	136	41	58	133
JRB	153	C. sativa	Turkey	N	40°44.813'	E	35°44.693'	448	2014-07-03	ARIZ423551	N/A	N/A	Hexaploida	0.0583116	0.0011173	0.0235128	0.171128	0.166759	0.361916	0.0143313	0.142715	0.0173149	0.0142724	0.00317804	0.0254441	0.403426	0.0993337	0.900666	0.110291	7.72133	128	113	37	6909	292	-13	305	122	210	214	36	442	53	10	36	145	50	69	133
JRB	154	C. rumelica	Turkey	N	40°59.781'	E	33°19.416'	699	2014-07-05	ARIZ423559	N/A	N/A	-	0.0790269	0.00227683	0.0233874	0.137447	0.158596	0.339228	0.0147556	0.191254	0.0190486	0.016146	0.00255524	0.0156955	0.349631	0.119725	0.879692	0.1361	9.55874	112	117	36	7236	288	-32	320	148	199	202	16	518	65	26	28	168	81	103	151
JRB	155	C. rumelica	Turkey	N	40°57.994'	E	33°19.112'	846	2014-07-05	ARIZ423560	N/A	N/A	-	0.0846212	0.00218427	0.0297602	0.12275	0.151189	0.353688	0.0140987	0.186304	0.020709	0.0183213	0.00271271	0.0136608	0.348841	0.131193	0.868807	0.151008	9.6646	97	113	35	7268	271	-47	318	133	184	187	0	552	72	25	32	186	78	107	167
JRB	158	C. hispida	Turkey	N	40°33.362'	E	33°35.576'	724	2014-07-06	ARIZ423558	N/A	N/A	-	0.0640691	0.00124681	0.02479	0.146319	0.207097	0.357488	0.0158115	0.137031	0.0175611	0.0126726	0.00311622	0.0127972	0.324811	0.107787	0.892213	0.120812	7.30384	115	126	36	7662	306	-37	343	153	208	211	14	426	59	16	36	145	54	75	132
JRB	160	C. rumelica	Turkey	N	40°31.558'	E	33°28.415'	1064	2014-07-06	ARIZ423613	N/A	N/A	-	0.0764293	0.0022117	0.0217879	0.131845	0.152976	0.354697	0.0144972	0.19001	0.0192179	0.0177442	0.00279815	0.0157866	0.371019	0.115513	0.884487	0.130599	8.96405	99	119	35	7556	280	-53	333	137	188	192	-3	476	67	16	40	164	55	81	154
JRB	163	C. rumelica	Turkey	N	40°25.503'	E	33°16.003'	970	2014-07-06	N/A	N/A	N/A	-	0.0727781	0.00209076	0.0217548	0.130022	0.136925	0.376547	0.0147645	0.190666	0.0179756	0.0184371	0.00275034	0.0152901	0.324876	0.112048	0.887416	0.126263	8.57719	101	121	36	7489	281	-52	333	0	190	193	0	475	64	15	39	160	55	76	160
JRB	164	C. rumelica	Turkey	N	40°22.157'	E	33°14.085'	866	2014-07-06	ARIZ423564	N/A	N/A	-	0.0741694	0.0018005	0.0257392	0.146673	0.170836	0.335832	0.0153889	0.182246	0.0170753	0.0131124	0.00299258	0.0141337	0.345724	0.11829	0.88171	0.134161	9.52861	107	124	36	7481	289	-47	336	7	196	200	7	455	61	15	39	154	53	72	154
JRB	166	C. rumelica	Turkey	N	40°14.617'	E	33°05.592'	1103	2014-07-06	N/A	N/A	N/A	-	0.0609418	0.0014599	0.0206121	0.109203	0.139431	0.381938	0.0157054	0.201322	0.0233256	0.0233243	0.00291515	0.0198223	0.337579	0.100174	0.899826	0.111329	7.52119	92	118	35	7409	268	-60	328	-8	181	183	-8	489	66	14	43	174	51	71	174
JRB	168	C. rumelica	Turkey	N	40°15.380'	E	31°41.336'	929	2014-07-06	ARIZ423619	N/A	N/A	-	0.0713593	0.00183056	0.0271404	0.125273	0.152485	0.368655	0.0161963	0.183891	0.0192131	0.0174155	0.00259226	0.0139484	0.368016	0.117288	0.882712	0.132873	8.70746	105	122	36	7323	285	-45	330	8	194	197	8	476	65	16	40	170	54	72	170
JRB	170	C. rumelica	Turkey	N	40°19.477'	E	32°46.072'	1113	2014-07-06	ARIZ423617	N/A	N/A	-	0.0734749	0.00197286	0.0238824	0.127266	0.179014	0.345288	0.0135626	0.183539	0.0214338	0.0148563	0.00236231	0.013347	0.377208	0.113282	0.886718	0.127755	8.58205	96	116	36	7242	270	-52	322	0	183	186	0	523	73	17	41	190	58	79	190
JRB	171	C. rumelica	Turkey	N	40°20.044'	E	32°42.191'	973	2014-07-06	ARIZ423616	N/A	N/A	-	0.074579	0.00160711	0.0263594	0.135718	0.16165	0.336157	0.0159667	0.196602	0.0181828	0.0140944	0.00278978	0.0159848	0.356705	0.119695	0.879996	0.136023	9.86277	102	118	36	7213	277	-46	323	6	189	192	6	513	72	17	41	186	58	78	186
JRB	178	C. microcarpa	Ukraine	N	50°06.821'	E	30°48.675'	124	2017-07-26	N/A	GGTGTACGA	N. Ukraine	-	0.0667538	0.000558401	0.0276274	0.188979	0.201902	0.344806	0.0117702	0.11771	0.0132223	0.00900362	0.00237525	0.0152923	0.353803	0.108527	0.891473	0.121741	7.93166	81	82	24	9080	253	-79	332	193	-29	193	-38	605	82	34	28	216	116	216	130
JRB	179	C. sativa	Ukraine	N	50°16.062'	E	31°09.645'	101	2017-07-27	N/A	N/A	N/A	-	0.0639307	0.00164841	0.0268588	0.168726	0.204439	0.329088	0.0148796	0.136722	0.0162781	0.0101546	0.00313229	0.0241418	0.336637	0.108801	0.891199	0.122086	8.5059	80	82	24	9130	254	-81	335	193	-30	193	-39	584	79	33	29	211	109	211	123
JRB	180	C. sativa	Ukraine	N	50°16.059'	E	31°09.942'	101	2017-07-27	N/A	N/A	N/A	-	0.0656975	0.000852986	0.0258992	0.153062	0.200552	0.348732	0.0172955	0.125362	0.017975	0.0131667	0.0040354	0.0273704	0.33496	0.112928	0.887072	0.127321	8.03959	80	82	24	9130	254	-81	335	193	-30	193	-39	584	79	33	29	211	109	211	123
JRB	181	C. sativa	Ukraine	N	50°16.359'	E	31°09.349'	95	2017-07-27	N/A	N/A	N/A	-	0.0631923	0.00171666	0.0228653	0.169923	0.21637	0.313036	0.0148102	0.13578	0.0185423	0.0109866	0.00341441	0.0293634	0.352891	0.104282	0.895718	0.116439	8.36914	81	82	24	9121	254	-81	335	193	-30	193	-39	584	79	33	29	211	109	211	123
JRB	183	C. microcarpa	Ukraine	N	49°48.285'	E	24°15.518'	241	2017-07-31	N/A	ACAATGA	N. Ukraine	-	-	-	-	-	-	-	-	-	-	-	-	-	-	-	-	-	-	-	-	-	-	-	-	-	-	-	-	-	-	-	-	-	-	-	-	-
JRB	184	C. microcarpa	Ukraine	N	49°45.352'	E	24°31.245'	248	2017-07-31	N/A	ACAGTA	N. Ukraine	-	0.0703768	0.00102675	0.0234055	0.137938	0.206466	0.350714	0.0119408	0.133348	0.0209205	0.0134632	0.00252189	0.0278785	0.375568	0.108245	0.891755	0.121385	7.48796	77	81	27	7876	234	-66	300	162	-17	174	-27	659	93	33	37	256	103	251	111
JRB	185	C. microcarpa	Ukraine	N	49°58.835'	E	25°07.456'	262	2017-08-01	N/A	CTAGC	N. Ukraine	-	-	-	-	-	-	-	-	-	-	-	-	-	-	-	-	-	-	-	-	-	-	-	-	-	-	-	-	-	-	-	-	-	-	-	-	-
JRB	186	C. microcarpa	Ukraine	N	49°57.184'	E	25°10.969'	298	2017-08-01	N/A	CGCGT	N. Ukraine	-	0.0634462	0.000981438	0.0219677	0.158058	0.181665	0.370337	0.0113676	0.132126	0.0187119	0.0141978	0.00252698	0.0246144	0.401546	0.0993085	0.900692	0.110258	7.00659	73	83	26	8156	234	-75	309	161	-25	174	-35	615	89	30	39	241	92	238	101
JRB	187	C. microcarpa	Ukraine	N	50°02.008'	E	25°16.306'	321	2017-08-01	N/A	CAGATA	N. Ukraine	-	0.0608469	0.00086842	0.0259448	0.159119	0.189496	0.351572	0.0135771	0.14061	0.0171342	0.0121548	0.00300441	0.0256731	0.375436	0.103373	0.896627	0.115291	7.882	72	83	26	8190	234	-77	311	161	-27	174	-36	612	89	30	38	239	92	237	101
JRB	188	C. sativa	Ukraine	N	50°20.086'	E	25°13.118'	191	2017-08-01	N/A	N/A	N/A	-	0.0610236	0.00090354	0.023768	0.154393	0.180359	0.358956	0.0127034	0.14452	0.0192975	0.0146813	0.00282494	0.0265707	0.419082	0.10032	0.89968	0.11152	7.51075	76	83	26	8283	239	-74	313	165	-24	178	-34	583	83	28	37	221	89	221	99
JRB	189	C. microcarpa	Ukraine	N	50°05.687'	E	25°43.927'	379	2017-08-03	N/A	TTGTCGGAT	S. Ukraine	-	0.0642618	0.00133699	0.0233192	0.126533	0.164399	0.399657	0.01685	0.130977	0.0194033	0.0189161	0.00366628	0.0306796	0.280318	0.108097	0.891903	0.1212	6.92982	71	84	26	8376	235	-81	316	174	-31	174	-40	603	89	28	39	236	90	236	100
JRB	190	C. sativa	Ukraine	N	50°11.625'	E	25°45.728'	332	2017-08-03	N/A	N/A	N/A	-	0.0583884	0.00110007	0.025515	0.173146	0.191888	0.335372	0.0131154	0.143925	0.0184861	0.0123149	0.00288183	0.023867	0.397574	0.0999007	0.900099	0.110993	7.97286	73	84	26	8428	238	-79	317	178	-30	178	-38	587	86	27	39	229	88	229	99
JRB	191	C. microcarpa	Ukraine	N	48°53.855'	E	30°40.791'	127	2017-08-08	N/A	GGCTTAAT	N. Ukraine	-	0.0656386	0.00103372	0.0269152	0.168772	0.193301	0.366271	0.0124436	0.120264	0.0145107	0.00993843	0.00266364	0.0182481	0.364498	0.107661	0.892339	0.120652	7.52528	78	82	24	9016	252	-80	332	178	-30	192	-38	574	79	32	31	209	113	208	125
JRB	192	C. microcarpa	Ukraine	N	49°10.720'	E	30°10.151'	197	2017-08-08	N/A	CTAAGA	N. Ukraine	-	0.0622789	0.000585797	0.0255808	0.170706	0.211786	0.328841	0.013662	0.131469	0.0165653	0.00998593	0.00286581	0.0256738	0.337783	0.104388	0.895612	0.116554	8.11524	73	82	25	8860	243	-85	328	183	-34	183	-42	619	88	34	32	228	119	228	131
JRB	193	C. microcarpa	Ukraine	N	48°56.511'	E	29°36.114'	215	2017-08-09	N/A	TTCTGGA	N. Ukraine	-	0.0705057	0.00103599	0.0265948	0.165567	0.197878	0.319033	0.0160917	0.142193	0.0172577	0.0111782	0.00344505	0.0292205	0.365767	0.116637	0.883363	0.132038	9.33738	75	84	25	8775	244	-84	328	171	-31	184	-39	614	89	33	33	230	114	230	125
JRB	194	C. microcarpa	Ukraine	N	48°40.850'	E	29°44.028'	219	2017-08-09	N/A	AAGCA	N. Ukraine	-	0.0624046	0.000890136	0.0240323	0.170924	0.215224	0.339942	0.0116354	0.121654	0.0157428	0.0104922	0.00265719	0.0244019	0.400477	0.10073	0.89927	0.112015	7.42461	75	83	25	8791	244	-83	327	171	-31	184	-40	612	88	33	33	229	117	227	127
JRB	195	C. microcarpa	Ukraine	N	48°35.252'	E	30°02.126'	205	2017-08-10	N/A	GACTAGT	N. Ukraine	-	-	-	-	-	-	-	-	-	-	-	-	-	-	-	-	-	-	-	-	-	-	-	-	-	-	-	-	-	-	-	-	-	-	-	-	-
JRB	196	C. microcarpa	Ukraine	N	48°28.212'	E	29°47.938'	210	2017-08-10	N/A	CGTAGT	N. Ukraine	-	0.0671328	0.00107365	0.021404	0.129777	0.165369	0.381956	0.0127573	0.1453	0.0200308	0.0176174	0.00275921	0.0348229	0.320294	0.104053	0.895947	0.116145	7.36454	77	83	25	8781	246	-81	327	173	-29	186	-38	598	86	32	33	223	115	220	125
JRB	197	C. microcarpa	Ukraine	N	48°23.257'	E	30°18.325'	182	2017-08-10	N/A	TTGCGGCA	N. Ukraine	-	0.0644143	0.00073551	0.0385096	0.14554	0.191101	0.368689	0.0195717	0.125865	0.0104487	0.0082594	0.00409835	0.0227674	0.374498	0.126594	0.873406	0.144951	9.05945	77	81	24	8921	249	-80	329	175	15	190	-38	578	80	31	30	212	115	208	126
JRB	201	C. microcarpa	Ukraine	N	48°03.513'	E	30°53.556'	155	2017-08-11	N/A	TTGTT	S. Ukraine	-	-	-	-	-	-	-	-	-	-	-	-	-	-	-	-	-	-	-	-	-	-	-	-	-	-	-	-	-	-	-	-	-	-	-	-	-
JRB	202	C. microcarpa	Ukraine	N	47°05.446'	E	31°55.681'	53	2017-08-11	N/A	TTGCTAGGT	S. Ukraine	-	0.0591124	0.000856426	0.0222165	0.14256	0.193249	0.370049	0.0146007	0.135723	0.0173669	0.0130543	0.00302546	0.0281866	0.306674	0.098955	0.901045	0.109824	7.07474	96	80	23	9332	277	-64	341	195	27	215	-22	463	55	24	23	153	96	148	111
JRB	203	C. microcarpa	Ukraine	N	47°02.089'	E	32°06.342'	18	2017-08-11	N/A	GTCA	S. Ukraine	-	0.0556102	0.000299779	0.0220232	0.151992	0.201319	0.32901	0.0143747	0.162686	0.0184194	0.0113655	0.000923264	0.0318954	0.299726	0.0929314	0.906987	0.102463	8.01762	98	82	24	9301	279	-62	341	198	30	217	-19	451	54	24	23	148	93	144	106
JRB	204	C. microcarpa	Ukraine	N	46°52.969'	E	31°11.820'	46	2017-08-12	N/A	GGTGTACA	S. Ukraine	-	-	-	-	-	-	-	-	-	-	-	-	-	-	-	-	-	-	-	-	-	-	-	-	-	-	-	-	-	-	-	-	-	-	-	-	-
JRB	205	C. microcarpa	Ukraine	N	46°58.115'	E	31°46.942'	50	2017-08-12	N/A	TGGCGGA	Caucasus	-	0.0618358	0.00141447	0.0218294	0.130014	0.179877	0.371237	0.0186512	0.146456	0.0173955	0.0145477	0.00411174	0.0326297	0.269646	0.106428	0.893572	0.119104	7.83336	97	79	23	9179	275	-61	336	195	29	214	-19	461	54	24	21	149	97	145	111
JRB	207	C. microcarpa	Ukraine	N	46°42.222'	E	30°59.874'	32	2017-08-12	N/A	AACAT	S. Ukraine	-	0.0581032	0.000297229	0.0243666	0.137637	0.181273	0.356553	0.0201902	0.151136	0.018237	0.0136399	0.00420754	0.0343583	0.32787	0.106867	0.893133	0.119657	8.34551	101	69	22	8633	267	-46	313	192	35	212	-8	460	52	26	18	141	99	138	117
JRB	208	C. microcarpa	Ukraine	N	46°39.422'	E	30°52.072'	49	2017-08-12	N/A	AGAGA	S. Ukraine	-	0.0596651	0.00092182	0.0224821	0.129912	0.192335	0.383242	0.0160393	0.129617	0.0184615	0.0137663	0.00375549	0.0298027	0.314217	0.101942	0.898058	0.113527	6.8352	101	68	22	8519	264	-45	309	190	35	209	-7	463	52	26	18	141	100	138	119
JRB	209	C. microcarpa	Ukraine	N	46°47.336'	E	34°15.341'	41	2017-08-13	N/A	AATCGTTA	S. Ukraine	-	0.0544984	0.00121118	0.0253638	0.172237	0.192695	0.340353	0.0195785	0.135163	0.0138577	0.0107967	0.00460515	0.0296412	0.305877	0.104046	0.895954	0.116129	8.44059	97	92	26	9158	286	-63	349	195	28	215	-18	415	47	25	20	134	86	127	102
JRB	211	C. microcarpa	Ukraine	N	46°45.978'	E	35°16.913'	-1	2017-08-13	N/A	N/A	N/A	-	0.0664937	0.000517333	0.0270002	0.152831	0.219377	0.309727	0.0174003	0.14697	0.0175049	0.0100033	0.00419585	0.0279789	0.190072	0.11509	0.88491	0.130063	9.22245	102	79	23	9274	283	-55	338	201	30	221	-14	428	46	24	17	128	92	124	113
JRB	212	C. microcarpa	Ukraine	N	46°47.426'	E	35°12.794'	28	2017-08-13	N/A	TGGCGA	S. Ukraine	-	0.0537294	N.D.	0.0244077	0.149515	0.164782	0.373567	0.0172733	0.154773	0.0152191	0.0143961	0.00353229	0.0288053	0.314891	0.0989427	0.901057	0.109808	7.80597	101	80	23	9250	282	-56	338	200	29	220	-15	428	46	24	17	128	92	124	113
JRB	217	C. microcarpa	Ukraine	N	46°58.731'	E	33°31.836'	69	2017-08-14	N/A	TTCTACGAA	S. Ukraine	-	-	-	-	-	-	-	-	-	-	-	-	-	-	-	-	-	-	-	-	-	-	-	-	-	-	-	-	-	-	-	-	-	-	-	-	-
JRB	220	C. microcarpa	Ukraine	N	47°10.445'	E	33°43.123'	73	2017-08-14	N/A	AGGC	Caucasus	-	-	-	-	-	-	-	-	-	-	-	-	-	-	-	-	-	-	-	-	-	-	-	-	-	-	-	-	-	-	-	-	-	-	-	-	-
JRB	221	C. microcarpa	Ukraine	N	47°13.906'	E	33°48.789'	69	2017-08-14	N/A	CCAACGTGT	S. Ukraine	-	-	-	-	-	-	-	-	-	-	-	-	-	-	-	-	-	-	-	-	-	-	-	-	-	-	-	-	-	-	-	-	-	-	-	-	-
JRB	223	C. microcarpa	USA	N	36°21.568'	W	104°45.972'	1853	2018-08-05	N/A	ATTGCGT	N. Ukraine	Hexaploidb	0.0717445	0.00138415	0.0277988	0.159913	0.197531	0.329426	0.0171235	0.141266	0.0148395	0.00939027	0.00375185	0.0258313	0.304083	0.120419	0.879581	0.136913	9.4396	96	190	46	7769	300	-108	408	196	-4	196	-4	380	76	8	71	189	26	189	26
JRB	225	C. microcarpa	USA	N	36°54.304'	W	104°24.435'	2042	2018-08-05	N/A	GGTGACTTA	N. Ukraine	-	0.0658577	0.000792687	0.0284823	0.169838	0.193963	0.332622	0.0163886	0.14089	0.0141611	0.00933875	0.00335332	0.0243124	0.325256	0.114082	0.885918	0.128775	9.10726	90	164	43	7617	285	-95	380	191	-5	191	-5	387	75	10	70	196	31	196	31
JRB	230	C. microcarpa	USA	N	37°54.682'	W	104°56.660'	2152	2018-08-06	N/A	GGTGCGA	N. Ukraine	Hexaploidb	0.0671546	0.000854749	0.0283776	0.146426	0.176049	0.363128	0.0181002	0.140498	0.0159862	0.0127099	0.00370978	0.0270062	0.342267	0.117342	0.882658	0.132944	8.66535	73	170	42	8023	280	-121	401	177	-31	177	-31	480	72	20	40	181	70	181	70
JRB	231	C. microcarpa	USA	N	39°26.093'	W	104°56.666'	1801	2018-08-06	N/A	CTTGAAGA	N. Ukraine	-	-	-	-	-	-	-	-	-	-	-	-	-	-	-	-	-	-	-	-	-	-	-	-	-	-	-	-	-	-	-	-	-	-	-	-	-
JRB	236	C. microcarpa	USA	N	39°58.101'	W	105°15.862'	1766	2018-08-07	N/A	CGTGTA	N. Ukraine	Hexaploidb	0.0703901	0.00126942	0.0291346	0.169629	0.209173	0.319754	0.0173729	0.130767	0.0159229	0.00980684	0.003521	0.0232597	0.327361	0.120419	0.879581	0.136905	9.22001	91	155	40	7784	293	-87	380	126	-4	195	-4	433	68	14	42	167	48	137	48
JRB	237	C. microcarpa	USA	N	39°52.729'	W	105°17.218'	2040	2018-08-07	N/A	TAGA	N. Ukraine	Hexaploidb	0.0654487	0.00116329	0.0315366	0.165153	0.225357	0.302249	0.0186917	0.13107	0.0177852	0.0101748	0.00361402	0.0277564	0.348177	0.119291	0.880709	0.135452	9.31209	71	164	42	7525	275	-107	382	148	-20	172	-20	441	64	13	42	169	48	153	48
JRB	240	C. microcarpa	USA	N	39°35.487'	W	105°14.216'	2194	2018-08-07	N/A	GATC	N. Ukraine	-	-	-	-	-	-	-	-	-	-	-	-	-	-	-	-	-	-	-	-	-	-	-	-	-	-	-	-	-	-	-	-	-	-	-	-	-
JRB	243	C. microcarpa	USA	N	40°35.553'	W	105°03.889'	1511	2018-08-07	N/A	TGCGGAA	N. Ukraine	Hexaploidb	0.0693613	0.000871256	0.0276572	0.186367	0.178672	0.334074	0.0153192	0.137996	0.0131959	0.00951404	0.00293446	0.0240379	0.327774	0.115272	0.884728	0.130296	9.37117	91	159	39	8421	301	-101	402	133	-14	202	-14	367	65	9	54	157	30	126	30
JRB	248	C. microcarpa	USA	N	40°05.382'	W	105°57.424'	2416	2018-08-08	N/A	AACAACGT	N. Ukraine	Hexaploidb	0.0648322	0.00104065	0.0289394	0.173767	0.186418	0.392217	0.0107818	0.105001	0.0111359	0.00946145	0.00237078	0.0140358	0.351717	0.106924	0.893076	0.119726	6.89083	34	169	40	8407	251	-163	414	141	-77	141	-77	405	45	23	22	128	78	128	78
JRB	251	C. microcarpa	USA	N	41°45.380'	W	104°49.794'	1633	2018-08-09	N/A	TGAAT	Caucasus	-	0.0720079	0.00171129	0.0294941	0.187501	0.209165	0.295857	0.0193348	0.136864	0.0124633	0.00810721	0.00416279	0.0233318	0.269105	0.125	0.875	0.142882	10.3516	77	159	40	8101	293	-95	388	159	-22	185	-22	382	70	12	57	176	38	140	38
JRB	253	C. microcarpa	USA	N	42°02.706'	W	104°57.181'	1460	2018-08-09	N/A	GTGGA	Caucasus	-	0.0702579	0.00201906	0.0272476	0.179694	0.20092	0.318577	0.0164274	0.138717	0.0132358	0.00893598	0.00311	0.0208581	0.330888	0.117043	0.882957	0.132559	9.39205	85	165	40	8447	309	-99	408	171	-19	198	-19	332	64	8	64	161	25	125	25
JRB	256	C. microcarpa	USA	N	42°38.981'	W	105°09.942'	1427	2018-08-09	N/A	CCACCAGAT	N. Ukraine	-	-	-	-	-	-	-	-	-	-	-	-	-	-	-	-	-	-	-	-	-	-	-	-	-	-	-	-	-	-	-	-	-	-	-	-	-
JRB	258	C. microcarpa	USA	N	42°48.007'	W	105°35.933'	1565	2018-08-09	N/A	TTCCA	N. Ukraine	-	0.0722825	0.00128072	0.0290074	0.163713	0.20652	0.3507	0.0151351	0.11314	0.0142253	0.0101067	0.00305474	0.0208348	0.305525	0.11948	0.88052	0.135693	8.25057	78	155	37	8884	307	-107	414	117	-30	197	-30	323	61	10	57	149	33	104	33
JRB	261	C. microcarpa	USA	N	43°10.171'	W	106°20.154'	1642	2018-08-09	N/A	GGACGT	N. Ukraine	Hexaploidb	-	-	-	-	-	-	-	-	-	-	-	-	-	-	-	-	-	-	-	-	-	-	-	-	-	-	-	-	-	-	-	-	-	-	-	-
JRB	264	C. microcarpa	USA	N	43°52.363'	W	106°37.857'	1557	2018-08-09	N/A	CTGT	N. Ukraine	Hexaploidb	0.0649804	N.D.	0.0349826	0.178528	0.193762	0.324703	0.0205581	0.132149	0.0121282	0.00906858	0.00409676	0.0250437	0.282192	0.124618	0.875382	0.142371	9.94303	64	165	37	9213	297	-146	443	107	-53	186	-53	333	60	11	57	156	34	110	34
JRB	266	C. microcarpa	USA	N	44°30.847'	W	106°47.987'	1457	2018-08-09	N/A	GGTTAGCAA	N. Ukraine	-	0.0694329	0.000858586	0.0350573	0.17905	0.210189	0.312007	0.0203631	0.122289	0.0131716	0.00915257	0.00409261	0.0243367	0.249093	0.128946	0.871054	0.14804	9.96554	64	158	36	9142	293	-138	431	108	-52	185	-52	370	61	14	51	165	46	116	46
JRB	272	C. microcarpa	USA	N	45°44.765'	W	107°51.041'	989	2018-08-09	N/A	CCACA	Caucasus	-	0.0630675	0.00185727	0.0229655	0.152974	0.174986	0.358831	0.0191615	0.142741	0.0159884	0.0127369	0.00371466	0.030977	0.309682	0.108909	0.891091	0.12222	8.435	81	162	36	9463	318	-126	444	129	-41	204	-41	386	65	14	48	169	50	113	50
JRB	275	C. microcarpa	USA	N	45°56.598'	W	108°28.016'	1024	2018-08-10	N/A	CCACTCCGA	Caucasus	-	0.0434909	0.00204761	0.0242063	0.158914	0.175599	0.363203	0.0213874	0.145231	0.0162314	0.0133775	0.00428009	0.0320324	0.292609	0.0933647	0.906635	0.103894	7.59285	81	152	36	9129	306	-116	422	127	-36	200	-36	358	64	12	54	160	42	115	42
JRB	278	C. microcarpa	USA	N	46°28.168'	W	108°33.670'	1064	2018-08-10	N/A	CCAATTGA	Caucasus	-	0.0630775	0.00153819	0.025722	0.175284	0.199095	0.331862	0.0140106	0.138733	0.0151448	0.00931276	0.00285058	0.023369	0.372998	0.105661	0.894339	0.118145	8.46846	78	158	37	9000	305	-119	424	170	-26	196	-36	344	65	10	62	161	35	130	35
JRB	279	C. microcarpa	USA	N	46°47.629'	W	108°36.543'	1091	2018-08-10	N/A	CATTGA	S. Ukraine	-	0.0620023	0.000582554	0.0252301	0.141281	0.178005	0.371411	0.0158441	0.143653	0.0163214	0.0136842	0.00322635	0.028759	0.304083	0.106303	0.893697	0.118949	7.82943	72	158	37	8960	297	-127	424	163	-42	189	-42	374	72	10	61	177	40	142	40
JRB	281	C. microcarpa	USA	N	47°01.477'	W	108°47.918'	1080	2018-08-10	N/A	CCTA	N. Ukraine	Hexaploidb	0.0798518	0.00141508	0.0278965	0.147412	0.205804	0.330113	0.0146263	0.136014	0.0168047	0.0111994	0.00322835	0.0256351	0.302066	0.125603	0.874397	0.143657	9.22916	71	160	37	8872	296	-128	424	162	-42	187	-42	402	79	10	61	190	45	152	45
JRB	282	C. microcarpa	USA	N	47°20.585'	W	108°48.220'	1013	2018-08-10	N/A	ACACAGT	Caucasus	Hexaploidb	-	-	-	-	-	-	-	-	-	-	-	-	-	-	-	-	-	-	-	-	-	-	-	-	-	-	-	-	-	-	-	-	-	-	-	-
JRB	289	C. microcarpa	USA	N	47°58.462'	W	108°17.205'	933	2018-08-10	N/A	TTAC	N. Ukraine	-	0.0612584	0.000936752	0.0264279	0.15393	0.185955	0.379146	0.0140918	0.125706	0.0152381	0.0121464	0.00291239	0.0222514	0.346726	0.10469	0.89531	0.116932	7.2029	54	155	33	10331	291	-167	458	159	-83	185	-83	350	64	10	61	168	37	141	37
JRB	290	C. microcarpa	USA	N	48°05.920'	W	108°09.675'	770	2018-08-10	N/A	AAGCCGGT	N. Ukraine	-	0.0614138	0.00103231	0.0253757	0.162254	0.189487	0.366813	0.0141748	0.127417	0.0149843	0.0118763	0.00283168	0.0223394	0.342252	0.103796	0.896204	0.115818	7.42266	56	158	33	10695	298	-173	471	166	-87	191	-87	313	58	8	64	156	31	131	31
JRB	293	C. microcarpa	USA	N	48°28.821'	W	107°46.359'	686	2018-08-10	N/A	GACGGT	N. Ukraine	-	0.0871888	0.0024867	0.0313335	0.170832	0.228725	0.293329	0.0181841	0.124208	0.012818	0.00762176	0.00346347	0.0198089	0.297216	0.14017	0.85983	0.163115	10.5793	52	155	32	11053	294	-185	479	166	-97	188	-97	295	58	8	66	151	28	130	28
JRB	295	C. microcarpa	USA	N	45°31.490'	W	108°51.371'	1061	2018-08-10	N/A	CTTGTGA	N. Ukraine	Hexaploidb	0.0675105	0.000982091	0.0242235	0.137507	0.177475	0.374137	0.012742	0.142853	0.019022	0.0149773	0.00275467	0.0258149	0.35756	0.107231	0.892769	0.12011	7.50754	82	158	37	9011	312	-114	426	127	-34	200	-34	366	69	13	51	162	47	100	47
JRB	298	C. microcarpa	USA	N	42°43.738'	W	108°38.407'	1693	2018-08-11	N/A	CCATTGT	N. Ukraine	-	0.0709595	0.00109188	0.0272184	0.171886	0.218548	0.325571	0.0133298	0.125452	0.0148162	0.00936366	0.00281199	0.0189509	0.32963	0.11432	0.88568	0.129076	8.45927	67	157	35	9834	305	-141	446	117	-59	195	-59	263	49	10	52	118	32	62	32
JRB	300	C. microcarpa	USA	N	40°52.781'	W	105°16.459'	2089	2018-08-12	N/A	AACT	N. Ukraine	Hexaploidb	-	-	-	-	-	-	-	-	-	-	-	-	-	-	-	-	-	-	-	-	-	-	-	-	-	-	-	-	-	-	-	-	-	-	-	-
AAD	18000	C. rumelica	Turkey	N	40°45.096'	E	43°14.849'	1656	2012-06-27	ARIZ417065	N/A	N/A	Tetraploida	0.0893063	0.00394515	0.0272595	0.0791948	0.138722	0.395449	0.0264484	0.172816	0.019189	0.0197803	0.00503371	0.022856	0.196827	0.148048	0.851952	0.173781	9.88844	55	126	31	9426	259	-147	406	101	-75	167	-75	470	79	20	47	201	65	159	65
AAD	18010	C. microcarpa	Turkey	N	40°36.352'	E	42°04.671'	1189	2012-06-27	ARIZ417064	GCCTTGA	Caucasus	Hexaploida	0.0640243	0.00177365	0.022662	0.144089	0.204775	0.334896	0.0169191	0.148529	0.0175052	0.0119591	0.00377679	0.0290904	0.321436	0.107382	0.892618	0.120301	8.36958	93	116	30	8882	291	-84	375	135	-27	200	-27	442	62	25	33	166	78	120	78
AAD	18011	C. microcarpa	Turkey	N	39°54.898'	E	41°13.148'	1812	2012-06-28	ARIZ417044	TCCTGA	Caucasus	Hexaploida	0.0655939	0.00124752	0.0244717	0.142707	0.1847	0.363886	0.0149842	0.143981	0.0179083	0.0138396	0.00307922	0.0236012	0.350017	0.108129	0.891871	0.121239	7.77647	66	117	30	8859	270	-111	381	103	175	175	-52	453	74	16	43	180	60	60	86
AAD	18080	C. hispida	Turkey	N	39°18.974'	E	36°25.533'	1283	2012-06-29	ARIZ417068	N/A	N/A	Diploida	0.0700112	0.00252333	0.0398224	0.117077	0.193756	0.368457	0.0281951	0.135629	0.015268	0.0115771	0.00541581	0.0122676	0.243899	0.143445	0.856555	0.167467	9.46464	86	133	37	7580	282	-76	358	82	176	178	-17	407	55	8	46	151	30	53	122
AAD	18101	C. rumelica	Turkey	N	40°42.994'	E	32°17.328'	1222	2012-07-01	ARIZ417082	N/A	N/A	Tetraploida	0.0799444	0.00197009	0.0272298	0.139726	0.182095	0.337787	0.0148592	0.170503	0.0177342	0.0128835	0.00286517	0.0124039	0.332072	0.124899	0.875101	0.142729	9.42193	89	100	34	6859	247	-46	293	-2	172	173	-2	714	101	26	40	265	84	110	265
AAD	18119	C. rumelica	Turkey	N	41°10.887'	E	26°24.243'	34	2012-07-15	ARIZ417038	N/A	N/A	-	0.0710567	0.00214472	0.0293006	0.148667	0.190269	0.3067	0.0179961	0.187483	0.0174008	0.0109707	0.00337907	0.0146325	0.325884	0.121732	0.878268	0.138608	10.2843	135	108	35	7053	303	-2	305	61	220	225	45	626	89	18	39	236	75	80	222
AAD	18122	C. rumelica	Turkey	N	41°54.327'	E	27°10.766'	504	2012-07-15	ARIZ417039	N/A	N/A	-	0.0979965	0.00435373	0.0299772	0.130052	0.175508	0.308636	0.0205807	0.182058	0.0192674	0.0125828	0.00363929	0.0153488	0.330917	0.152194	0.847806	0.179518	11.8028	113	99	32	7152	279	-23	302	40	200	204	22	669	81	30	27	228	107	118	205
Ames	31221	C. microcarpa	Georgia	N	41°02.445'	E	44°40.090'	893	2011-08-09	N/A	CCAACCGT	Caucasus	-	-	-	-	-	-	-	-	-	-	-	-	-	-	-	-	-	-	-	-	-	-	-	-	-	-	-	-	-	-	-	-	-	-	-	-	-
Ames	31222	C. microcarpa	Georgia	N	41°42.437'	E	43°07.817'	983	2011-08-10	N/A	AGTCT	Caucasus	-	-	-	-	-	-	-	-	-	-	-	-	-	-	-	-	-	-	-	-	-	-	-	-	-	-	-	-	-	-	-	-	-	-	-	-	-
Ames	31223	C. microcarpa	Georgia	N	41°45.086'	E	44°40.841'	858	2011-08-17	N/A	CCAAGCTTA	Caucasus	-	-	-	-	-	-	-	-	-	-	-	-	-	-	-	-	-	-	-	-	-	-	-	-	-	-	-	-	-	-	-	-	-	-	-	-	-
Ames	31224	C. microcarpa	Georgia	N	41°44.327'	E	44°42.593'	671	2011-08-17	N/A	TTGTACGGT	Caucasus	-	-	-	-	-	-	-	-	-	-	-	-	-	-	-	-	-	-	-	-	-	-	-	-	-	-	-	-	-	-	-	-	-	-	-	-	-
Ames	31227	C. microcarpa	Georgia	N	41°42.840'	E	44°42.654'	617	2011-09-09	N/A	CGGTTGGA	Caucasus	-	-	-	-	-	-	-	-	-	-	-	-	-	-	-	-	-	-	-	-	-	-	-	-	-	-	-	-	-	-	-	-	-	-	-	-	-
Ames	31230	C. microcarpa	Georgia	N	41°49.813'	E	45°42.099'	734	2011-09-25	N/A	AACGCTAAT	Caucasus	-	-	-	-	-	-	-	-	-	-	-	-	-	-	-	-	-	-	-	-	-	-	-	-	-	-	-	-	-	-	-	-	-	-	-	-	-
a Flow cytometry inferred ploidy (Brock et al. 2018)
b Flow cytometry inferred ploidy of select C. microcarpa accessions when compared to the hexaploid C. sativa line PI 650140
[truncated: 7 more columns]
