# Supplementary material for: Interactions between genetics and environment shape Camelina seed oil composition
Source: BMC Plant Biol. 2020 Sep 14;20:423. doi: 10.1186/s12870-020-02641-8 (PMC7490867; doi:10.1186/s12870-020-02641-8)
Supplement: Supplementary file 10 — Additional file 10: Table S2. Results of statistical models for saturated fatty acids (SFA), mono-unsaturated fatty acids (MUFA), poly-unsaturated fatty acids (PUFA), and total oil content. [file 12870_2020_2641_MOESM10_ESM.xlsx]

## Sheet: Sheet1
Supplemental Table S2: Results of statistical models for saturated fatty acids (SFA), mono-unsaturated fatty acids (MUFA), poly-unsaturated fatty acids (PUFA), and total oil content. K3 = population identity, AICc = small sample size-corrected Akaike Information Criteria,
Saturated fatty acids
Top 10 best models for model selection
Model	(Intercept)	Seed circularity	Elevation	K3	Latitude	Total oil	PC1	PC2	K3:PC1	K3:PC2	PC1:PC2	K3:PC1:PC2	df	logLik	AICc	delta AICc
1	-0.284886	-0.0882718	NA	+	NA	-0.232941	0.090941	NA	NA	NA	NA	NA	8	-158.739	334.419	0
2	-0.340531	-0.0883316	NA	+	-0.0988625	-0.229072	0.0803481	NA	NA	NA	NA	NA	9	-158.396	335.976	1.55778
3	-0.309412	-0.0883303	0.0844408	+	NA	-0.231798	0.07653	NA	NA	NA	NA	NA	9	-158.546	336.276	1.85699
4	-0.288468	-0.0882708	NA	+	NA	-0.233217	0.090174	0.0105432	NA	NA	NA	NA	9	-158.721	336.626	2.2078
5	-0.338417	-0.0887318	0.230423	+	NA	-0.261791	NA	NA	NA	NA	NA	NA	8	-160.283	337.507	3.08885
6	-0.28417	NA	NA	+	NA	-0.231801	0.0911624	NA	NA	NA	NA	NA	7	-161.526	337.778	3.35972
7	-0.256317	-0.0855046	NA	+	NA	NA	0.114236	NA	NA	NA	NA	NA	7	-161.731	338.188	3.76985
8	-0.343025	-0.0883302	NA	+	-0.0980838	-0.229327	0.0798042	0.00862627	NA	NA	NA	NA	10	-158.384	338.225	3.80672
9	-0.343551	-0.0883251	-0.0256184	+	-0.117447	-0.228693	0.0827288	NA	NA	NA	NA	NA	10	-158.39	338.238	3.81906
10	-0.329926	-0.0883503	0.117924	+	NA	-0.232166	0.0685068	0.0317492	NA	NA	NA	NA	10	-158.415	338.287	3.86858
Null	0.005307	NA	NA	NA	NA	NA	NA	NA	NA	NA	NA	NA	3	-174.908	355.969	21.5501
MUFAs
Top 10 best models for model selection
Model	(Intercept)	Seed circularity	Elevation	K3	Latitude	Total oil	PC1	PC2	K3:PC1	K3:PC2	PC1:PC2	K3:PC1:PC2	df	logLik	AICc	delta AICc
1	0.0450526	NA	NA	+	NA	-0.12898	0.364309	-0.183219	+	+	NA	NA	12	-82.9578	192.01	0
2	0.0454209	0.018355	NA	+	NA	-0.12687	0.364059	-0.182744	+	+	NA	NA	13	-82.4137	193.287	1.27727
3	-0.021016	NA	NA	+	NA	-0.13267	0.374403	-0.179255	+	+	0.0240737	NA	13	-82.5964	193.652	1.64282
4	0.0722992	NA	NA	+	NA	-0.129934	0.360348	-0.185126	+	+	-0.010086	+	15	-80.1994	193.686	1.67687
5	-0.0145085	NA	NA	+	-0.0958127	-0.130174	0.370418	-0.18629	+	+	NA	NA	13	-82.724	193.907	1.89786
6	-0.0955117	NA	-0.737481	+	-0.680421	-0.131563	0.484041	-0.335002	+	+	NA	NA	14	-81.6409	194.139	2.12944
7	0.0343603	NA	0.0279198	+	NA	-0.129205	0.361419	-0.178298	+	+	NA	NA	13	-82.9439	194.347	2.33764
8	0.0655416	NA	NA	+	NA	NA	0.350505	-0.169406	+	+	NA	NA	11	-85.5953	194.951	2.941
9	-0.0203022	0.0183044	NA	+	NA	-0.13052	0.374098	-0.178799	+	+	0.023949	NA	14	-82.0557	194.969	2.95899
10	0.0729237	0.0182427	NA	+	NA	-0.127834	0.360061	-0.184671	+	+	-0.0101806	+	16	-79.6618	195.075	3.06575
Null	0.05358	NA	NA	NA	NA	NA	NA	NA	NA	NA	NA	NA	3	-96.91	201.17	9.16038
PUFAs
Top 10 best models for model selection
Model	(Intercept)	Seed circularity	Elevation	K3	Latitude	Total oil	PC1	PC2	K3:PC1	K3:PC2	PC1:PC2	K3:PC1:PC2	df	logLik	AICc	delta AICc
1	0.0980337	NA	NA	+	NA	0.149802	-0.330034	0.131384	+	+	NA	NA	12	-82.5662	191.226	0
2	0.0983302	0.0270336	NA	+	NA	0.151424	-0.330244	0.131929	+	+	NA	NA	13	-81.4189	191.297	0.0709265
3	-0.0408668	0.0265895	NA	NA	NA	0.0971044	-0.123702	NA	NA	NA	NA	NA	6	-89.4215	191.385	0.158612
4	-0.0402496	NA	NA	NA	NA	0.0944869	-0.124052	NA	NA	NA	NA	NA	5	-90.5402	191.465	0.238683
5	0.12167	NA	NA	+	NA	0.133646	-0.273498	NA	+	NA	NA	NA	9	-86.3195	191.823	0.596876
6	0.12211	0.0267188	NA	+	NA	0.135495	-0.27349	NA	+	NA	NA	NA	10	-85.1949	191.847	0.620528
7	-0.0347437	NA	NA	NA	NA	NA	-0.13163	NA	NA	NA	NA	NA	4	-91.9886	192.232	1.00564
8	-0.0351916	0.0255731	NA	NA	NA	NA	-0.131495	NA	NA	NA	NA	NA	5	-90.9761	192.337	1.11051
9	0.23258	NA	NA	+	0.176425	0.136291	-0.282387	NA	+	NA	NA	NA	10	-85.5263	192.51	1.28328
10	0.233196	0.026746	NA	+	0.176721	0.138087	-0.282391	NA	+	NA	NA	NA	11	-84.4001	192.56	1.33382
11	0.179941	NA	NA	+	0.131569	0.152206	-0.338504	0.135685	+	+	NA	NA	13	-82.0859	192.631	1.40485
12	0.180364	0.0270582	NA	+	0.131783	0.153783	-0.338722	0.136232	+	+	NA	NA	14	-80.9373	192.732	1.50536
13	0.251289	NA	0.648089	+	0.645358	0.154202	-0.438441	0.266447	+	+	NA	NA	14	-81.1724	193.202	1.97565
14	0.251653	0.0270455	0.647666	+	0.645234	0.15573	-0.438589	0.266905	+	+	NA	NA	15	-80.0255	193.339	2.11246
15	0.127866	NA	-0.0777981	+	NA	0.150694	-0.322009	0.117703	+	+	NA	NA	13	-82.4487	193.357	2.13047
Null	-0.04264	NA	NA	NA	NA	NA	NA	NA	NA	NA	NA	NA	3	-97.429	201.01	9.78389
Note: Cicularity may actually be an informative paramter based on confidence intervals, but robust regression shows that this effect may be due to outliers and is thus left out of the final model.
Total Oil
Top 10 best models for model selection
Model	(Intercept)	Seed circularity	Elevation	K3	Latitude	PC1	PC2	SFA	K3:PC1	K3:PC2	PC1:PC2	K3:PC1:PC2	df	logLik	AICc	delta AICc
1	-0.213267	NA	NA	+	NA	0.0747611	NA	-0.130879	+	NA	NA	NA	9	-125.95	271.085	0
2	-0.253192	NA	0.11335	+	NA	0.0717247	NA	-0.134759	+	NA	NA	NA	10	-125.558	272.574	1.48913
3	-0.203803	NA	NA	+	NA	0.0941108	-0.0458817	-0.131359	+	NA	NA	NA	10	-125.583	272.623	1.53867
4	-0.215656	-0.0222098	NA	+	NA	0.0755701	NA	-0.139961	+	NA	NA	NA	10	-125.666	272.789	1.70446
5	-0.180486	NA	NA	+	NA	0.061753	NA	NA	+	NA	NA	NA	8	-127.985	272.912	1.82697
6	-0.256513	NA	NA	+	-0.0679381	0.0784107	NA	-0.133915	+	NA	NA	NA	10	-125.771	272.998	1.91379
7	-0.255978	-0.0226092	0.114374	+	NA	0.0725183	NA	-0.144017	+	NA	NA	NA	11	-125.264	274.289	3.20412
8	-0.257763	NA	NA	+	-0.0870156	0.101724	-0.0528413	-0.135382	+	NA	NA	NA	11	-125.293	274.345	3.26074
9	-0.206202	-0.0222612	NA	+	NA	0.0948868	-0.0458075	-0.14043	+	NA	NA	NA	11	-125.298	274.355	3.27075
10	-0.190535	NA	NA	+	NA	0.117784	-0.103337	-0.126476	+	+	NA	NA	12	-124.16	274.413	3.32874
Null	0.05439	NA	NA	NA	NA	NA	NA	NA	NA	NA	NA	NA	3	-141.565	289.282	18.1971
Growth Chamber Experimental Results
								grp	var1	var2	vcov	sdcor
Total Oil		Estimate	Std. Error	df	t value	Pr(>|t|)		Plant:Accession	(Intercept)	NA	0.000772898	0.0278011
	(Intercept)	0.473023	0.0148261	3.29523	31.9048	3.21e-05		Accession	(Intercept)	NA	0.000361873	0.019023
	Temp30	-0.18668	0.0140846	14	-13.2542	2.59e-09		Residual	NA	NA	0.00035937	0.018957
SFA								grp	var1	var2	vcov	sdcor
		Estimate	Std. Error	df	t value	Pr(>|t|)		Plant:Accession	(Intercept)	NA	0.00016447	0.0128246
	(Intercept)	0.0916482	0.00766951	2.84686	11.9497	0.00161177		Accession	(Intercept)	NA	0.000118539	0.0108875
	Temp30	0.0559082	0.00621426	14	8.99676	3.40311e-07		Residual	NA	NA	2.79185e-05	0.0052838
MUFA								grp	var1	var2	vcov	sdcor
		Estimate	Std. Error	df	t value	Pr(>|t|)		Plant:Accession	(Intercept)	NA	7.77102e-05	0.00881534
	(Intercept)	0.348537	0.0134196	2.11007	25.9723	0.00111243		Accession	(Intercept)	NA	0.00051164	0.0226195
	Temp30	0.00841333	0.00436766	14	1.92628	0.0746197		Residual	NA	NA	2.44014e-05	0.00493978
PUFA								grp	var1	var2	vcov	sdcor
		Estimate	Std. Error	df	t value	Pr(>|t|)		Plant:Accession	(Intercept)	NA	0.000234079	0.0152996
	(Intercept)	0.559815	0.0150948	2.26671	37.0865	0.000333321		Accession	(Intercept)	NA	0.00060023	0.0244996
	Temp30	-0.0643215	0.00745356	14	-8.62963	5.61e-07		Residual	NA	NA	4.77647e-05	0.0069112
