# Supplementary material for: Interactions between genetics and environment shape Camelina seed oil composition
Source: BMC Plant Biol. 2020 Sep 14;20:423. doi: 10.1186/s12870-020-02641-8 (PMC7490867; doi:10.1186/s12870-020-02641-8)
Supplement: Supplementary file 11 — Additional file 11: Table S3. Robust regression results of statistical models for saturated fatty acids (SFA), mono-unsaturated fatty acids (MUFA), poly-unsaturated fatty acids (PUFA), and total oil content. [file 12870_2020_2641_MOESM11_ESM.xlsx]

## Sheet: Sheet1
Supplemental Table S3: Robust regression results of statistical models for saturated fatty acids (SFA), mono-unsaturated fatty acids (MUFA), poly-unsaturated fatty acids (PUFA), and total oil content.
Response	Fixed Effects	B	0.075	0.925
SFA	(Intercept)	0.360668	0.175126	0.54621
	Seed circularity	-0.0325814	-0.050196	-0.0149668
	Total Oil	-0.149699	-0.20581	-0.0935885
	Caucasus	-0.528707	-0.80504	-0.252373
	S. Ukraine	-0.937795	-1.32964	-0.545949
	PC1	0.110698	0.0673776	0.154019
	Random Effects	Intercept	Residual
	Accession	0.3945	0.02263
MUFA	Fixed Effects	B	0.075	0.925
	(Intercept)	0.261843	-0.125476	0.649162
	Total Oil	-0.107357	-0.170628	-0.0440862
	Caucasus	-0.214914	-0.698181	0.268352
	S. Ukraine	-0.682165	-1.4986	0.134273
	PC1	0.0018646	-0.0708153	0.0745445
	PC2	0.2182	-0.0822519	0.518653
	PC1*Caucasus	0.349652	0.19701	0.502294
	PC1*S. Ukraine	0.282628	0.0119156	0.553341
	PC2*Caucasus	-0.379558	-0.711805	-0.0473113
	PC2*S. Ukraine	0.160135	-0.21551	0.535779
	Random Effects	Intercept	Residual
	Accession	0.76515	0.02726
PUFA	Fixed Effects	B	0.075	0.925
	(Intercept)	-0.43278	-0.823039	-0.0425208
	Total Oil	0.0992097	0.0438183	0.154601
	Caucasus	0.504532	0.0176768	0.991387
	S. Ukraine	0.994827	0.172499	1.81715
	PC1	-0.0683039	-0.141371	0.00476326
	PC2	-0.235679	-0.538526	0.0671676
	PC1*Caucasus	-0.257658	-0.411275	-0.104041
	PC1*S. Ukraine	-0.152426	-0.425216	0.120363
	PC2*Caucasus	0.36399	0.0290893	0.698891
	PC2*S. Ukraine	0.00832966	-0.370256	0.386915
	Random Effects	Intercept	Residual
	Accession	0.77981	0.02061
