# Supplementary material for: Interactions between genetics and environment shape Camelina seed oil composition
Source: BMC Plant Biol. 2020 Sep 14;20:423. doi: 10.1186/s12870-020-02641-8 (PMC7490867; doi:10.1186/s12870-020-02641-8)
Supplement: Supplementary file 12 — Additional file 12: Table S4. Gas Chromatography inferred oil phenotypes for controlled environment growth experiment of three C. sativa accessions. Values are averages of relative peak abundance for individual fatty acids for three technical replicates per plant. SEM = Standard error of the mean, SFA = saturated fatty acid, MUFA = mono-unsaturated fatty acid, PUFA = poly-unsaturated fatty acid, S/U = proportion of saturated to unsaturated fatty acids. [file 12870_2020_2641_MOESM12_ESM.xlsx]

## Sheet: Sheet1
Table S4. Gas Chromatography inferred oil phenotypes for controlled environment growth experiment. Values are averages of relative peak abundance for individual fatty acids for three technical replicates per plant. SEM = Standard error of the mean, SFA = saturated fatty acid, MUFA = mono-unsaturated fatty acid, PUFA = poly-unsaturated fatty acid, S/U = proportion of saturated to unsaturated fatty…
Accession	Cultivar	Plant #	Treatment	16:0	16:1	18:0	18:1	18:2	18:3	20:0	20:1	20:2	20:3	22:0	22:1	SFA	MUFA	PUFA	Total Oil	S/U	SEM 16:0	SEM 16:1	SEM 18:0	SEM 18:1	SEM 18:2	SEM 18:3	SEM 20:0	SEM 20:1	SEM 20:2	SEM 20:3	SEM 22:0	SEM 22:1	SEM SFA	SEM MUFA	SEM PUFA	SEM Total Oil	SEM S/U	Seed Area (AS)[mm2]	Perimeter length(PL)[mm]	Length(L)[mm]	Width(W)[mm]	Length-to-width ratio(LWR)	Circularity(CS)	Distance between IS and CG (DS)[mm]
PI650155	Winter	1	12°C	0.0466099	0.000765118	0.0249296	0.135035	0.165719	0.338543	0.0175734	0.19305	0.0261147	0.0173742	0.00298876	0.0312977	0.0921016	0.360148	0.54775	0.411437	0.101526	0.00379212	0.000327804	0.00207577	0.00161758	0.0035946	0.00295757	0.000819286	0.00445772	0.000627649	0.000721114	0.00016453	0.00110088	0.00552139	0.00353809	0.00419707	0.0159594	0.00670908	1.30909	4.54695	1.6538	1.03021	1.6077	0.794812	0.12117
PI650155	Winter	2	12°C	0.0477856	0.000985189	0.020708	0.108156	0.147379	0.377801	0.0157771	0.200178	0.0260664	0.02034	0.00307391	0.0317511	0.0873446	0.34107	0.571586	0.452184	0.0957279	0.00177266	0.000118029	0.000941728	0.00128158	0.00170467	0.00416726	0.000293161	0.00171524	0.000192743	0.000384952	9.96989e-05	0.000425231	0.00302817	0.000695237	0.00260856	0.0104101	0.00362673	1.18222	4.29737	1.59735	0.97121	1.65054	0.801217	0.132373
PI650155	Winter	3	12°C	0.0477558	0.000750328	0.0264953	0.12318	0.170985	0.341831	0.0203954	0.187738	0.0270941	0.0177201	0.00377289	0.032283	0.0984195	0.343951	0.55763	0.493686	0.10919	0.00135105	6.95129e-05	0.00142364	0.00428434	0.00412373	0.0107937	0.000731021	0.00273731	0.000725514	0.000447334	0.000194935	0.000595994	0.00312242	0.00277371	0.00555405	0.0112779	0.00385469	1.0862	4.15133	1.54563	0.909773	1.7073	0.787042	0.109444
PI650155	Winter	1	30°C	0.0599647	0.00243154	0.0275163	0.163827	0.222343	0.271001	0.0343266	0.152249	0.0158215	0.00731484	0.00618121	0.0370241	0.127989	0.355531	0.51648	0.350115	0.146786	0.000525329	2.56891e-05	0.000839889	0.00303983	0.00299588	0.00291312	0.000582094	0.00114957	0.000163144	0.000146789	0.000233777	0.000122061	0.00196794	0.00347627	0.00465496	0.00432766	0.00258324	1.34012	4.72325	1.78792	0.982098	1.83945	0.751936	0.148451
PI650155	Winter	2	30°C	0.0562825	0.00204857	0.0215305	0.161877	0.22425	0.29289	0.0284994	0.151125	0.0148796	0.0074163	0.00531969	0.0338825	0.111632	0.348932	0.539436	0.302987	0.125669	0.00109212	0.000105817	0.000617431	0.00314182	0.00344945	0.00522145	0.000519466	0.00028626	0.000309369	1.22632e-05	0.000224004	0.00111091	0.00175134	0.00194426	0.00150769	0.0241757	0.0022224	1.35848	4.77033	1.80305	0.983143	1.85563	0.747589	0.146481
PI650155	Winter	3	30°C	0.0617651	0.00228342	0.0196628	0.140671	0.214832	0.279406	0.0287088	0.168129	0.0172187	0.00855476	0.00609004	0.0526786	0.116227	0.363763	0.520011	0.302427	0.131527	0.00208637	5.52487e-05	0.000630003	0.00504401	0.00726451	0.00821275	0.000710928	0.00356126	0.000804595	0.000511749	0.000197807	0.00115137	0.00229611	0.000946787	0.00230281	0.00851593	0.00293759	1.1568	4.28291	1.58557	0.953951	1.68371	0.785013	0.129359
Suneson	Spring	1	12°C	0.0426727	0.000582117	0.0286798	0.156244	0.161157	0.336646	0.0171154	0.187274	0.021012	0.0156818	0.00386304	0.0290711	0.092331	0.373172	0.534497	0.486438	0.101755	0.000815404	3.75153e-05	0.00144095	0.00338731	0.00165828	0.011606	0.00116303	0.00257808	0.00107555	0.00105439	0.00043001	0.00171069	0.00343537	0.00643052	0.00917527	0.00230585	0.00418498	1.16267	4.31097	1.61636	0.934509	1.7333	0.784922	0.119193
Suneson	Spring	2	12°C	0.0440059	0.000574154	0.0260311	0.141835	0.164812	0.349858	0.0160597	0.191778	0.0208287	0.0138555	0.00317193	0.0271904	0.0892686	0.361377	0.549354	0.475253	0.0980187	0.00045651	1.96351e-05	0.00062363	0.000932473	0.00347056	0.00205673	0.000476091	0.00179748	0.000442413	0.000238079	0.000114662	0.000712007	0.000189132	0.00161546	0.00143238	0.0136901	0.000228011	1.04605	4.08417	1.53349	0.882649	1.74192	0.786496	0.112593
Suneson	Spring	3	12°C	0.0400877	0.000547895	0.0303182	0.155284	0.163459	0.343438	0.0165474	0.185917	0.0202672	0.0143138	0.00309968	0.0267209	0.090053	0.368469	0.541478	0.521094	0.0989661	0.000665596	8.29612e-06	0.000992589	0.00140359	0.00201796	0.00299093	0.000229476	0.000386438	0.000395407	0.000243508	6.75335e-05	0.000518165	0.000623996	0.00101097	0.0013602	0.0086727	0.000753169	1.18615	4.35402	1.63206	0.939773	1.74048	0.78557	0.131791
Suneson	Spring	1	30°C	0.0609812	0.00230175	0.0423142	0.208515	0.199049	0.246765	0.0425232	0.142019	0.00942887	0.00579664	0.00740728	0.0328988	0.153226	0.385734	0.46104	0.313975	0.181021	0.00059081	7.78546e-05	0.00200749	0.0027266	0.00221908	0.00166676	0.00180485	0.00121857	0.0003063	9.14557e-05	0.000262361	0.000312165	0.00457264	0.00199203	0.00408134	0.00700895	0.00637602	1.21798	4.49482	1.67853	0.957245	1.78066	0.756341	0.151671
Suneson	Spring	2	30°C	0.0671481	0.00256657	0.0477133	0.216607	0.212365	0.218834	0.0463615	0.133447	0.00859714	0.00459242	0.0086303	0.0331379	0.169853	0.385759	0.444388	0.268118	0.204767	0.00326596	8.58907e-05	0.00244755	0.00313085	0.000551304	0.00297421	0.00178804	0.00543582	0.00025536	0.000151657	0.000278317	0.00161186	0.00676407	0.00587169	0.00338245	0.0108537	0.00988411	1.18961	4.40315	1.61933	0.978072	1.69798	0.763547	0.165323
Suneson	Spring	3	30°C	0.0652501	0.00230406	0.0443226	0.212656	0.20816	0.237892	0.0425062	0.135798	0.00856825	0.00501788	0.00722121	0.0303045	0.1593	0.381062	0.459638	0.267992	0.189533	0.00115706	2.84202e-05	0.00179747	0.00421961	0.000869235	0.00514942	0.00127625	0.00245531	0.000113186	0.000227949	0.000657826	0.00235997	0.00377623	0.0019924	0.00557396	0.0047643	0.00536693	1.14824	4.32426	1.61876	0.924475	1.79229	0.756671	0.162353
PI652885	Spring	1	12°C	0.0493011	0.000782673	0.0227872	0.132923	0.172816	0.365839	0.0146687	0.173756	0.022245	0.0151066	0.00288026	0.0268946	0.0896372	0.334356	0.576007	0.486596	0.0984646	0.000134629	0.000195511	0.000881744	0.000955833	0.00127317	0.000264231	0.00032506	0.000500921	4.60427e-05	0.000251681	5.86367e-05	0.000322433	0.000744852	0.000569377	0.00124106	0.00442762	0.00089806	1.14832	4.3702	1.64763	0.906489	1.82514	0.755294	0.133313
PI652885	Spring	2	12°C	0.053322	0.000660063	0.0236321	0.130135	0.174393	0.369897	0.0138089	0.16841	0.0214155	0.0148395	0.002733	0.0267548	0.093496	0.32596	0.580544	0.45937	0.10314	0.000515168	4.71584e-05	0.000342551	0.00100926	0.00194865	0.002243	0.00038862	0.000662958	0.000206547	0.000260082	3.71747e-05	0.000164501	0.000621011	0.000241942	0.000790171	0.0011295	0.000755201	1.15133	4.36286	1.66922	0.908268	1.84174	0.759809	0.137678
PI652885	Spring	3	12°C	0.0510503	0.000640235	0.0244443	0.142304	0.179723	0.36397	0.0139053	0.161642	0.0212887	0.014504	0.00278215	0.023747	0.0921821	0.328333	0.579485	0.461043	0.101545	0.00107702	3.03951e-05	0.00082182	0.00154586	0.0015896	0.00119456	0.000678388	0.000546605	0.000452882	0.000264623	0.000122714	0.000810281	0.000889687	0.00161483	0.00249497	0.00453683	0.00108037	1.38235	4.77288	1.80962	1.00011	1.81815	0.759799	0.129367
PI652885	Spring	1	30°C	0.0744913	0.00247458	0.0390242	0.195294	0.239935	0.236466	0.0376376	0.120123	0.00995623	0.00485492	0.00746256	0.0322807	0.158616	0.350172	0.491212	0.208687	0.188528	0.000374097	0.000111018	0.000777902	0.000264044	0.00381987	0.00427395	0.000723089	0.00144241	0.000129989	0.000268179	3.7428e-05	4.17631e-05	0.00174483	0.00138872	0.00293693	0.0160981	0.0024698	1.23334	4.70364	1.74706	0.951512	1.85886	0.69633	0.18313
PI652885	Spring	2	30°C	0.0841351	0.00266435	0.0390494	0.179147	0.265284	0.236741	0.0319885	0.11378	0.0101529	0.00429376	0.00670079	0.0260641	0.161874	0.321655	0.516471	0.258797	0.193139	0.000868042	3.70037e-05	0.000164923	0.00146936	0.00189144	0.00144527	0.00075034	0.00104381	0.000262168	7.45026e-05	0.000132234	0.000972253	0.000540796	0.00123052	0.000794965	0.00531857	0.000770181	1.15459	4.45348	1.70542	0.900828	1.92211	0.727038	0.177078
PI652885	Spring	3	30°C	0.0819178	0.00273405	0.0414309	0.168061	0.253988	0.240946	0.0387014	0.12024	0.0109342	0.00489368	0.00724087	0.0289122	0.169291	0.319947	0.510762	0.228797	0.203818	0.00306788	0.000221972	0.0038329	0.00376156	0.00561593	0.00100457	0.00144609	0.000906739	0.00038315	0.000184088	0.000178437	0.000855924	0.00277066	0.00388865	0.00609708	0.0142747	0.00402833	1.17541	4.59376	1.7057	0.942765	1.8516	0.696183	0.174625
